# Supplementary material for: XMU-MP-1, Inhibitor of STE20-like MST1/2 Kinases of the Hippo Signaling Pathway, Suppresses the Cell Cycle, Activates Apoptosis and Autophagy, and Induces Death of Hematopoietic Tumor Cells
Source: Pharmaceuticals (Basel). 2025 Jun 12;18(6):874. doi: 10.3390/ph18060874 (PMC12196308; doi:10.3390/ph18060874)
Supplement: Supplementary file 1 [file pharmaceuticals-18-00874-s001.zip]

Archive with 1 entries (1 files):
- pharmaceuticals-3533433-supplementary.pdf
